# Supplementary material for: Occupational Exposure to Halogenated Anaesthetic Gases in Hospitals: A Systematic Review of Methods and Techniques to Assess Air Concentration Levels
Source: Int J Environ Res Public Health. 2022 Dec 28;20(1):514. doi: 10.3390/ijerph20010514 (PMC9819674; doi:10.3390/ijerph20010514)
Supplement: Supplementary file 1 [file ijerph-20-00514-s001.zip]

Archive with 1 entries (1 files):
- ijerph-2091067-supplementary.pdf
